# Supplementary material for: Is Maxillomandibular Advancement Possible in Skeletal Class III Patients? A Scoping Review
Source: J Clin Med. 2026 Jan 23;15(3):935. doi: 10.3390/jcm15030935 (PMC12898098; doi:10.3390/jcm15030935)
Supplement: Supplementary file 1 [file jcm-15-00935-s001.zip]

Archive with 1 entries (1 files):
- jcm-4100739-supplementary.pdf
